# Supplementary material for: Dual Hyaluronic Acid and Folic Acid Targeting pH-Sensitive Multifunctional 2DG@DCA@MgO-Nano-Core–Shell-Radiosensitizer for Breast Cancer Therapy
Source: Cancers (Basel). 2021 Nov 7;13(21):5571. doi: 10.3390/cancers13215571 (PMC8583154; doi:10.3390/cancers13215571)
Supplement: Supplementary file 1 [file cancers-13-05571-s001.zip]

Archive with 1 entries (1 files):
- cancers-1406449-supplementary.pdf
